# Supplementary material for: High content of low molecular weight organics does not always affect pharmaceutical adsorption on activated carbon: The case of acetate, propionate and ethanol in source-separated urine
Source: Water Res X. 2023 Sep 7;21:100199. doi: 10.1016/j.wroa.2023.100199 (PMC10719575; doi:10.1016/j.wroa.2023.100199)
Supplement: Supplementary file 1 [file mmc1.xlsx]

## Sheet: Read_me
The excel includes the raw and processed data used for the paper:
High content of low molecular weight organics does not always affect pharmaceutical adsorption on activated carbon: the case of acetate, propionate and ethanol in source-separated urine
The names of the maps contain the following abbreviations:
PAC1 – experiment with powdered activated carbon, urine solutions collected in November 2021
PAC2 – experiment with powdered activated carbon, anaerobically stored and organics-depleted urine collected in July and March 2020, respectively
Conc – concentration
Rem – Removal
OrgDeplUrine – Organics depleted urine
LC-MS - Liquid chromatography – triple quadrupole mass spectrometry
LOQ - Limit of quantification
RelStdDev - Relative standard deviation
SEC - Size exclusion chromatography
The maps are:
PAC1_OrganicsDeplUrine_Conc: pH , DOC, nutrients and pharmaceutical concentrations at different PAC concentrations in organics-depleted urine, collected in November 2021
PAC1_OrgDeplUrine_Removal: Removal of DOC, nutrients and pharmaceuticals at different PAC concentrations from organics-depleted urine, collected in November 2021
PAC1_OrgDeplUrine_ethanol_conc: pH , DOC, nutrients and pharmaceutical concentrations at different PAC concentrations in organics-depleted urine with additional ethanol, collected in November 2021
PAC1_OrgDeplUrine_ethanol_Rem: Removal of DOC, nutrients and pharmaceuticals at different PAC concentrations from organics-depleted urine with additional ethanol, collected in November 2021
PAC1_StoredUrine_Conc: pH , DOC, nutrients and pharmaceutical concentrations at different PAC concentrations in stored urine, collected in November 2021
PAC1_StoredUrine_Removal: Removal of DOC, nutrients and pharmaceuticals at different PAC concentrations from stored urine, collected in November 2021
PAC2_OrganicsDeplUrine_Conc: pH , DOC, nutrients and pharmaceutical concentrations at different PAC concentrations in organics-depleted urine, collected in March 2020
PAC2_OrgDeplUrine_Removal: Removal of DOC, nutrients and pharmaceuticals at different PAC concentrations from organics-depleted urine, collected in March 2020
PAC2_StoredUrine_Conc: pH , DOC, nutrients and pharmaceutical concentrations at different PAC concentrations in stored urine, collected in July 2020
PAC2_StoredUrine_Removal: Removal of DOC, nutrients and pharmaceuticals at different PAC concentrations from stored urine, collected in July 2020
PAC1_Removal_Corrections: Removal of DOC, nutrients and pharmaceuticals at different PAC concentrations after correction of the reference, urine solutions collected in November 2021
LC-MS_Overview: Overview of the four measurement campaigns including the LOQ, relative recovery and relative standard deviations
LC-MS_LOQ: LOQs of the three measurement campaigns used
LC-MS_RelativeRecovery: Relative recoveries of the three measurement campaigns used
LC-MS_RelStdDev: Relative standard deviation of the three measurement campaigns used
SEC: Fractions of the organics in the different urine samples
UV-VIS: UV measurements of ethanol, acetate, propionate and pharmaceuticals as well as the removal at different PAC concentrations in organics-depleted and anaerobically stored urine, collected in July and March 2020, respectively
With the units:
PAC is given in [mg L-1], pH in [-], DOC to COD in [mg L-1], Pharmaceuticals Acesulfame to OverallMP in [ug L-1], Removal in [%]
For the LC-MS, Pharmaceutical concentrations and LOQs given in [ng L-1], relative recoveries in [%] and relative standard deviations in [%]
For the UV-VIS, PAC is given in [mg L-1], absorbance is given in [AU], removal is given in [0-1]
For the SEC, concentrations are given in [ppb-C] and fractions in [%]
Abbreviations used in the maps:
NaN - number not available
M before without MP - organics depleted urine at the start of the experiment and before the spiking of pharmaceuticals
M before with MP - organics depleted urine at the start of the experiment and after the spiking of pharmaceuticals
M 0 - organics depleted urine after the three days of the experiment and with 0 mg L-1 PAC added
M 3000 - organics depleted urine after the three days of the experiment and with 3000 mg L-1 PAC added
ME - organics depleted urine with additional ethanol
U - stored urine

## Sheet: PAC1_OrganicsDeplUrine_Conc
ID	PAC	pH	DOC	Cl	NO3N	PO4P	SO4	Na	NH4N	K	COD	Acesulfam	Amisulprid	AtenololAcid	Atenolol	Candesartan	Carbamazepin	Citalopram	Clarithromycin	Darunavir	Diclofenac	Emtricitabine	Fexofenadine	Hydrochlorthiazid	Irbesartan	Lidocaine	Metoprolol	N4Acetylsulfamethoxazole	Sucralose	Sulfamethoxazole	Trimethoprim	Venlafaxin	AtenololAtenololAcid	N4AcetylsulfamethoxazoleSulfamethoxazole	OverallMP
M before without MP	NaN	NaN	284	2440	NaN	217	644	1400	3375	962	762	1961.67	6.63222	33.8156	0	2.84209	0.23454	4.86678	0	0	5.46977	203.012	7.26118	0	0	2.22725	2.63678	0	64.0546	7.33946	0	7.46542	33.8156	7.33946	2309.53
M before with MP	NaN	NaN	485.97	2444.88	NaN	217.434	646.29	1377.75	3281.55	921.84	1226.45	1896.85	161.035	243.458	160.874	157.826	166.018	155.431	153.48	162.109	163.965	361.271	120.357	237.982	145.204	161.359	162.477	167.02	270.521	166.433	140.322	146.529	404.331	333.453	5500.52
M 0	0	NaN	406.812	2434.86	NaN	212.424	641.28	1302.6	3006	855.708	1006.01	2026.92	171.648	251.326	160.89	158.276	169.318	145.313	146.976	137.426	155.946	366.746	119.664	229.21	98.8546	161.268	171.55	164.752	273.51	165.529	146.522	167.613	412.216	330.28	5589.25
M 30	30	NaN	434.16	2417.03	NaN	215.07	641.19	1381.88	3316.5	940.68	1113.54	2050.97	163.231	257.381	133.877	166.514	163.811	106.408	149.922	135.341	161.827	353.118	120.949	180.686	102.934	145.554	124.765	173.283	285.179	171.943	137.243	156.887	391.259	345.226	5441.83
M 45	45	NaN	462.99	2455.86	NaN	214.385	646.173	1318.52	3039.63	880.688	1193.71	2006.53	155.302	243.657	116.93	161.916	153.011	98.2578	142.056	136.268	155.214	334.031	114.454	197.856	99.362	136.787	87.2281	165.076	235.318	163.262	129.196	152.508	360.587	328.338	5184.22
M 67	67	NaN	451.898	1734.96	NaN	151.305	439.793	948.178	2244.36	623.377	1186.23	1968.54	146.381	241.45	97.2564	156.825	144.49	121.618	142.018	145.316	151.726	320.265	115.371	184.46	98.9587	146.523	70.11	158.687	282.464	158.053	120.097	158.926	338.707	316.74	5129.54
M 100	100	NaN	415.932	2418.68	NaN	212.52	637.56	1351.02	3157.44	906.752	1054.5	2215.11	147.767	259.037	83.7208	170.14	145.373	86.1945	155.913	145.388	166.925	334.11	120.545	185.512	105.766	130.653	60.3624	179.439	283.759	175.437	119.105	147.535	342.758	354.876	5417.79
M 130	130	NaN	423.255	2400.47	NaN	212.135	633.36	1339.8	3141.43	903.35	1224.09	1994.45	131.314	237.19	61.9835	161.675	129.349	81.9089	147.712	136.842	157.365	302.409	118.002	162.991	102.206	119.344	35.2149	161.999	281.81	165.304	103.695	139.989	299.173	327.302	4932.75
M 170	170	NaN	445.303	1492.84	NaN	129.413	371.935	830.485	1961.58	555.355	1120.9	2083.58	115.451	234.867	46.3611	160.581	115.602	62.031	145.179	128.771	151.902	280.191	114.806	150.816	98.7063	104.911	22.6366	162.46	234.881	162.331	89.9998	129.425	281.228	324.791	4795.49
M 220	220	NaN	412.672	2524.16	NaN	224.256	670.72	1377.28	3251.2	916.48	1095.68	2098.36	108.201	228.359	27.5726	161.338	98.9993	52.2799	150.028	130.755	150.643	255.775	115.158	121.187	99.4626	91.149	10.1817	173.029	235.11	163.398	74.2955	122.247	255.931	336.428	4667.53
M 285	285	NaN	420.444	1442.7	NaN	124.691	360.675	752.265	1793.07	510.098	1220.11	2667.72	108.409	272.402	17.1694	205.194	96.0927	54.9582	170.549	157.198	176.919	260.824	138.08	105.015	118.495	93.6787	5.89393	197.958	279.563	199.524	66.9407	142.431	289.571	397.481	5535.01
M 370	370	NaN	460.277	2467.62	NaN	219.229	652.492	1340.31	3153.36	893.54	997.44	1938.15	51.1928	192.865	5.86126	157.767	47.2107	25.1217	134.1	107.968	131.258	157.387	102.017	54.1986	93.3684	48.4322	1.95284	155.789	241.682	153.307	29.1727	95.5775	198.726	309.096	3924.38
M 480	480	NaN	327.6	656.25	NaN	56.7	156.45	378	888.3	246.75	816.9	1936.12	55.84	200.07	7.99011	159.774	51.5608	25.9861	143.41	105.685	134.801	170.869	107.967	55.7313	96.8636	51.9151	3.09402	159.044	278.911	151.827	31.2763	96.638	208.06	310.871	4025.37
M 630	630	NaN	268.38	2428.2	NaN	208.74	642.195	1256.7	2800.95	822.18	779.58	2179.86	5.58288	133.531	1.67422	171.284	8.68214	4.78555	141.198	78.4907	102.23	62.5806	91.9273	13.3568	92.9939	7.64504	1.85752	155.721	233.169	145.406	3.26777	42.2969	135.205	301.127	3677.54
M 880	880	NaN	265.96	2419.8	NaN	207.1	654	1357.05	3139.2	904.7	778.26	1767.04	0.988652	22.2328	0	145.73	1.79841	1.58644	114.629	15.278	28.021	13.8747	36.2196	3.26755	64.9451	1.14678	0.781421	97.8926	96.971	102.35	0.699845	4.05831	22.2328	200.242	2519.52
M 1300	1300	NaN	298.848	2416.82	NaN	210.552	650.9	1216.9	2779.06	786.74	783.344	1521.54	0.413293	3.19982	0	139.338	0.801399	0.851343	85.6692	2.67178	3.00497	4.24655	2.26099	0	20.7565	0.624423	0.520848	30.708	0	45.4311	0.287958	0	3.19982	76.1391	1862.32
M 2000	2000	NaN	292.086	2584.3	NaN	225.976	716.392	1376.29	3197.32	919.53	721.2	1748.74	0	3.47239	0	143.666	0.85693	1.11615	96.0137	0	3.37175	4.20419	2.43132	0	21.6589	0.821807	0.597762	31.9058	0	49.223	0.349578	0	3.47239	81.1288	2108.43
M 3000	3000	NaN	249.984	2512.86	NaN	220.038	690.06	1302	2962.05	871.038	679.644	1299.56	0	1.43807	0	102.874	1.22108	2.35542	34.7071	0	2.3144	0	1.39712	0	3.12707	1.25824	1.29422	4.41133	0	10.1158	0.569977	0	1.43807	14.5271	1466.64

## Sheet: PAC1_OrgDeplUrine_Removal
ID	PAC	pH	DOC	Cl	NO3N	PO4P	SO4	Na	NH4N	K	COD	Acesulfam	Amisulprid	AtenololAcid	Atenolol	Candesartan	Carbamazepin	Citalopram	Clarithromycin	Darunavir	Diclofenac	Emtricitabine	Fexofenadine	Hydrochlorthiazid	Irbesartan	Lidocaine	Metoprolol	N4Acetylsulfamethoxazole	Sucralose	Sulfamethoxazole	Trimethoprim	Venlafaxin	AtenololAtenololAcid	N4AcetylsulfamethoxazoleSulfamethoxazole	OverallMP
M 30	30	NaN	-6.72252	0.732486	NaN	-1.24562	0.0140344	-6.08591	-10.3293	-9.93002	-10.689	-1.18671	4.90392	-2.4094	16.7893	-5.20535	3.25211	26.7731	-2.00424	1.51716	-3.7716	3.71582	-1.07362	21.1703	-4.12635	9.74369	27.2721	-5.17837	-4.26605	-3.87518	6.33256	6.39957	5.08395	-4.52524	2.63772
M 45	45	NaN	-13.8093	-0.862473	NaN	-0.922918	-0.763005	-1.22179	-1.11876	-2.91916	-18.658	1.00567	9.52281	3.05133	27.3227	-2.30024	9.63094	32.382	3.34764	0.842631	0.469397	8.92016	4.35433	13.6795	-0.513277	15.1804	49.1529	-0.196786	13.9639	1.36946	11.8247	9.01204	12.5246	0.588179	7.24661
M 67	67	NaN	-11.0827	NaN	NaN	NaN	NaN	NaN	NaN	NaN	NaN	2.88013	14.7201	3.9294	39.5509	0.916311	14.6635	16.3062	3.37341	-5.74136	2.70621	12.6738	3.58793	19.5236	-0.105368	9.14318	59.1314	3.68117	-3.27357	4.51599	18.0351	5.18306	17.8327	4.09956	8.22506
M 100	100	NaN	-2.24182	0.664515	NaN	-0.0451926	0.58009	-3.71718	-5.03792	-5.96512	-4.82064	-9.2848	13.9129	-3.06828	47.9639	-7.4963	14.1416	40.6836	-6.08001	-5.79377	-7.04041	8.89876	-0.736007	19.0646	-6.99128	18.984	64.8135	-8.91438	-3.74694	-5.986	18.7122	11.9786	16.8498	-7.44675	3.06768
M 130	130	NaN	-4.04192	1.4122	NaN	0.136049	1.23503	-2.85583	-4.50516	-5.56755	-21.678	1.60196	23.4982	5.62458	61.4746	-2.1476	23.6054	43.6328	-0.500261	0.424667	-0.910087	17.5425	1.38954	28.8901	-3.38988	25.9961	79.4725	1.67109	-3.03454	0.135902	29.229	16.481	27.4231	0.901689	11.7458
M 170	170	NaN	-9.46162	NaN	NaN	NaN	NaN	NaN	NaN	NaN	NaN	-2.79562	32.7398	6.54884	71.1846	-1.45661	31.7248	57.3122	1.22301	6.29735	2.5929	23.6007	4.05993	34.2018	0.14994	34.9464	86.8047	1.39126	14.1236	1.93168	38.576	22.7835	31.7765	1.66211	14.2016
M 220	220	NaN	-1.44047	-3.66756	NaN	-5.56999	-4.59082	-5.73315	-8.15702	-7.10196	-8.91365	-3.52473	36.9635	9.13841	82.8624	-1.9347	41.5304	64.0226	-2.07631	4.85383	3.40062	30.2581	3.76628	47.1286	-0.615086	43.4798	94.0649	-5.02405	14.0397	1.28684	49.294	27.0659	37.9133	-1.86118	16.491
M 285	285	NaN	-3.35093	NaN	NaN	NaN	NaN	NaN	NaN	NaN	NaN	-31.6145	36.8425	-8.38602	89.3284	-29.6432	43.2471	62.1795	-16.0381	-14.388	-13.449	28.8815	-15.3897	54.1838	-19.8678	41.9111	96.5643	-20.1549	-2.21285	-20.5373	54.3136	15.0236	29.7524	-20.3466	0.970485
M 370	370	NaN	-13.1424	-1.34566	NaN	-3.2035	-1.74838	-2.89498	-4.90236	-4.42113	0.851683	4.37955	70.1757	23.2609	96.357	0.321531	72.1171	82.712	8.76059	21.4352	15.8308	57.0856	14.7476	76.3542	5.54974	69.9679	98.8616	5.44054	11.6369	7.38323	80.0899	42.9773	51.7907	6.41417	29.7871
M 480	480	NaN	19.4714	NaN	NaN	NaN	NaN	NaN	NaN	NaN	NaN	4.47968	67.4684	20.3941	95.0338	-0.946952	69.5479	82.1172	2.4265	23.0962	13.559	53.4094	9.77489	75.6855	2.01402	67.8082	98.1964	3.46471	-1.97458	8.27727	78.6542	42.3446	49.5263	5.87665	27.9801
M 630	630	NaN	34.0285	0.273527	NaN	1.73427	-0.142683	3.52372	6.82136	3.91816	22.5076	-7.54573	96.7475	46.8692	98.9594	-8.21866	94.8723	96.7067	3.93136	42.8849	34.4454	82.9362	23.1792	94.1727	5.92858	95.2594	98.9172	5.48149	14.7497	12.1567	97.7698	74.7651	67.2003	8.82696	34.2033
M 880	880	NaN	34.6234	0.618516	NaN	2.50631	-1.98353	-4.1801	-4.43114	-5.72532	22.6388	12.8211	99.424	91.1538	100	7.9263	98.9378	98.9083	22.0084	88.8827	82.0316	96.2168	69.7324	98.5744	34.3024	99.2889	99.5445	40.5818	64.5458	38.1681	99.5224	97.5788	94.6065	39.3721	54.9222
M 1300	1300	NaN	26.539	0.740905	NaN	0.881256	-1.50012	6.57915	7.54957	8.05976	22.1334	24.9334	99.7592	98.7268	100	11.9649	99.5267	99.4141	41.7123	98.0558	98.0731	98.8421	98.1106	100	79.003	99.6128	99.6964	81.361	100	72.5539	99.8035	100	99.2237	76.9471	66.6803
M 2000	2000	NaN	28.2012	-6.13752	NaN	-6.37969	-11.7128	-5.65715	-6.3646	-7.45839	28.3107	13.7243	100	98.6184	100	9.2304	99.4939	99.2319	34.6741	100	97.8379	98.8537	97.9682	100	78.0901	99.4904	99.6516	80.634	100	70.2631	99.7614	100	99.1576	75.4364	62.2772
M 3000	3000	NaN	38.5505	-3.20347	NaN	-3.58434	-7.60666	0.0460617	1.46208	-1.7915	32.4415	35.8851	100	99.4278	100	35.003	99.2788	98.3791	76.3859	100	98.5159	100	98.8325	100	96.8367	99.2198	99.2456	97.3224	100	93.8888	99.611	100	99.6511	95.6016	73.7597

## Sheet: PAC1_OrgDeplUrine_ethanol_conc
ID	PAC	pH	DOC	Cl	NO3N	PO4P	SO4	Na	NH4N	K	COD	Acesulfam	Amisulprid	AtenololAcid	Atenolol	Candesartan	Carbamazepin	Citalopram	Clarithromycin	Darunavir	Diclofenac	Emtricitabine	Fexofenadine	Hydrochlorthiazid	Irbesartan	Lidocaine	Metoprolol	N4Acetylsulfamethoxazole	Sucralose	Sulfamethoxazole	Trimethoprim	Venlafaxin	AtenololAtenololAcid	N4AcetylsulfamethoxazoleSulfamethoxazole	OverallMP
ME before without MP	NaN	NaN	451	2420	NaN	213	634	1360	3250	918	1184	1871.39	6.32647	33.317	0	2.90018	0.23786	4.77885	0	0	5.11441	203.285	7.16755	0	0	2.08342	2.55077	0	66.935	7.57132	0	7.53218	33.317	7.57132	2221.19
ME before with MP	NaN	NaN	690.378	2454.9	NaN	218.436	648.294	1366.73	3246.48	916.83	1965.92	2293.36	183.119	267.349	172.434	166.718	182.753	165.766	160.558	156.936	168.723	379.836	131.481	234.578	156.993	172.221	185.503	177.63	294.957	176.647	155.729	183.148	439.783	354.277	6166.44
ME 0	0	NaN	557.112	2439.87	NaN	212.424	646.29	1287.57	2940.87	847.692	1657.31	1991.62	170.483	253.939	164.822	164.101	170.379	102.171	149.699	144.99	163.511	363.138	120.998	209.063	101.26	142.94	169.693	167.575	289.154	165.762	148.442	146.787	418.761	333.337	5500.53
ME 100	100	NaN	656.788	1598.96	NaN	137.632	402.776	834.9	1932.92	550.528	2060.43	2162.8	143.555	244.782	77.131	167.32	139.699	83.2207	141.541	143.014	161.361	312.391	116.08	151.965	101.137	124.708	53.0485	162.371	290.501	169.881	116.667	138.515	321.913	332.252	5201.69
ME 170	170	NaN	599.172	2404.84	NaN	210.933	654.198	1248.28	2837.91	808.067	1932.02	2033.94	127.654	249.131	46.8297	173.15	125.187	75.4722	152.532	139.923	163.323	291.833	120.699	135.556	104.781	114.369	23.9684	175.536	284.572	172.903	99.8247	136.583	295.961	348.439	4947.77
ME 285	285	NaN	597.69	2442.28	NaN	214.344	685.283	1339.65	3112.11	889.322	1863.14	2160.74	84.2572	240.503	13.7387	182.525	84.3668	53.1116	156.465	140.471	162.867	236.69	122.176	93.2504	107.815	85.7518	4.73603	180.114	290.664	182.463	60.7476	129.485	254.241	362.577	4772.94
ME 480	480	NaN	536.55	2635.5	NaN	231	739.2	1302	2982	861	1276.8	1908.94	49.9448	196.599	7.44853	154.24	51.1511	30.0988	138.62	117.394	136.763	164.441	107.215	59.8732	94.0011	52.6776	2.89071	155.812	255.298	151.114	32.9067	100.413	204.048	306.926	3967.84
ME 880	880	NaN	523.2	2626.9	NaN	229.99	737.93	1367.95	3411.7	926.5	1397.38	2168.6	5.09406	124.662	1.73561	174.628	8.68791	5.09406	147.605	83.9068	110.566	63.9753	97.3419	17.6768	97.4206	7.96031	1.0808	158.052	203.173	157.816	3.34954	47.9408	126.398	315.868	3686.37

## Sheet: PAC1_OrgDeplUrine_ethanol_Rem
ID	PAC	pH	DOC	Cl	NO3N	PO4P	SO4	Na	NH4N	K	COD	Acesulfam	Amisulprid	AtenololAcid	Atenolol	Candesartan	Carbamazepin	Citalopram	Clarithromycin	Darunavir	Diclofenac	Emtricitabine	Fexofenadine	Hydrochlorthiazid	Irbesartan	Lidocaine	Metoprolol	N4Acetylsulfamethoxazole	Sucralose	Sulfamethoxazole	Trimethoprim	Venlafaxin	AtenololAtenololAcid	N4AcetylsulfamethoxazoleSulfamethoxazole	OverallMP
ME 100	100	NaN	NaN	NaN	NaN	NaN	NaN	NaN	NaN	NaN	NaN	-8.59504	15.7947	3.60578	53.2036	-1.96194	18.007	18.548	5.44999	1.36262	1.31456	13.9745	4.06483	27.3112	0.121477	12.7547	68.7385	3.10574	-0.465971	-2.48508	21.4054	5.6353	23.1272	0.325538	5.43285
ME 170	170	NaN	-7.54965	1.43573	NaN	0.701898	-1.2236	3.05187	3.50083	4.67446	-16.576	-2.12483	25.1223	1.89319	71.5878	-5.51482	26.5241	26.1318	-1.89214	3.4946	0.114732	19.6356	0.247519	35.1601	-3.47638	19.9879	85.8754	-4.75077	1.58447	-4.30788	32.7515	6.95141	29.3246	-4.53053	10.0492
ME 285	285	NaN	-7.28363	-0.0989807	NaN	-0.903853	-6.03328	-4.04483	-5.82277	-4.91092	-12.4199	-8.49155	50.5773	5.29114	91.6645	-11.2274	50.4828	48.0171	-4.51923	3.11657	0.393527	34.8209	-0.973061	55.396	-6.4726	40.0084	97.2091	-7.48224	-0.522267	-10.0757	59.0765	11.7875	39.2873	-8.7719	13.2277
ME 480	480	NaN	3.69082	-8.01805	NaN	-8.74477	-14.3759	-1.12072	-1.39857	-1.56991	22.9594	4.15164	70.7039	22.58	95.4809	6.00876	69.978	70.5409	7.40084	19.0329	16.3584	54.7165	11.3914	71.3611	7.16902	63.147	98.2965	7.01947	11.7084	8.83656	77.8319	31.5929	51.2735	7.92307	27.8644
ME 880	880	NaN	6.08711	-7.66557	NaN	-8.26931	-14.1794	-6.24277	-16.0099	-9.29677	15.6837	-8.88614	97.012	50.9087	98.947	-6.41518	94.9008	95.0142	1.39941	42.1291	32.38	82.3826	19.5511	91.5447	3.79209	94.431	99.3631	5.68306	29.7352	4.7932	97.7435	67.3399	69.8163	5.24055	32.9816

## Sheet: PAC1_StoredUrine_Conc
ID	PAC	pH	DOC	Cl	NO3N	PO4P	SO4	Na	NH4N	K	COD	Acesulfam	Amisulprid	AtenololAcid	Atenolol	Candesartan	Carbamazepin	Citalopram	Clarithromycin	Darunavir	Diclofenac	Emtricitabine	Fexofenadine	Hydrochlorthiazid	Irbesartan	Lidocaine	Metoprolol	N4Acetylsulfamethoxazole	Sucralose	Sulfamethoxazole	Trimethoprim	Venlafaxin	AtenololAtenololAcid	N4AcetylsulfamethoxazoleSulfamethoxazole	OverallMP
U before without MP	NaN	NaN	2672	2255	61	128	408	1230	2570	1040	NaN	1668.32	0	193.401	0	3.8401	0	2.43133	0	0	0	0	4.64352	20.9863	0	0	15.4262	0	0	0	0	0	193.401	0	1909.04
U before with MP	NaN	NaN	2803.6	2204.4	55.11	122.244	393.786	1232.46	2484.96	1032.06	NaN	2006.99	167.839	410.464	166.337	171.375	175.966	151.736	161.74	166.515	163.68	165.509	119.037	296.273	163.153	161.905	185.894	172.623	211.265	150.717	150.62	171.297	576.801	323.34	5690.94
U 0	0	NaN	1360.72	2229.45	47.094	120.24	400.8	1202.4	2665.32	996.99	NaN	1767.62	153.027	377.445	159.211	156.485	164.952	143.871	146.934	165.017	153.688	160.386	118.884	221.928	92.1961	154.047	179.923	172.539	213.966	161.81	138.602	137.949	536.656	334.349	5140.48
U 30	30	NaN	1220.07	2231.1	33.165	120.6	398.985	1200.97	2693.4	1005	NaN	1941.72	153.225	383.578	147.101	155.195	161.427	79.5754	151.734	143.629	160.115	160.181	121.117	208.634	97.2344	135.858	152.204	174.392	228.396	161.71	137.356	115.056	530.678	336.102	5169.43
U 45	45	NaN	1317.51	2199.2	31.2015	120.78	392.535	1207.8	2672.26	996.435	NaN	1931.65	172.197	393.57	139.594	146.18	158.418	121.254	154.348	101.603	149.486	157.726	112.162	228.016	94.9831	147.201	144.155	162.499	190.116	160.395	136.628	144.088	533.165	322.894	5146.27
U 67	67	NaN	1301.22	2259.49	33.2871	121.044	406.506	1180.18	2607.49	984.491	NaN	1890.93	152.363	384.209	120.601	146.843	151.393	117.514	161.528	102.268	150.89	149.558	115.4	214.655	95.7765	143.671	112.114	162.5	221.128	157.065	131.182	141.107	504.811	319.565	5022.69
U 100	100	NaN	1199.22	2231.46	20.24	121.44	399.74	1153.68	2555.3	943.184	NaN	1930.18	144.036	405.381	96.4697	158.307	145.352	110.889	163.851	104.123	160.207	153.063	121.549	212.077	98.2658	143.279	80.4017	185.761	242.896	165.619	126.66	153.631	501.851	351.38	5102
U 130	130	NaN	1222.06	2253.3	24.36	121.8	403.97	1187.55	2639	984.55	NaN	1939.33	129.292	382.367	72.1456	154.02	128.443	93.3488	155.429	101.132	146.147	139.395	114.725	202.119	95.9399	127.066	46.8835	170.373	198.087	156.047	112.246	137.132	454.513	326.42	4801.67
U 170	170	NaN	1231.97	2246.89	25.475	122.28	403.524	1151.47	2527.12	944.613	NaN	2081.46	111.503	380.285	49.1435	155.077	116.36	78.2633	147.748	115.186	145.119	131.337	113.602	187.443	92.93	117.979	21.7776	168.464	242.371	159.607	98.0637	138.222	429.428	328.071	4851.94
U 220	220	NaN	1218.56	2334.72	NaN	125.952	422.912	1187.84	2560	983.04	NaN	1849.15	86.1288	364.07	23.7645	158.282	90.3095	55.5447	142.923	107.493	140.407	114.691	112.388	143.852	91.8141	96.2586	7.55044	158.872	240.204	148.264	75.3461	123.254	387.835	307.137	4330.57
U 285	285	NaN	1193.32	2292.86	NaN	123.66	412.2	1174.77	2540.18	989.28	NaN	1919.14	58.4483	367.927	9.36373	164.38	69.6165	34.6423	138.498	71.721	143.904	105.744	106.663	160.028	95.1326	75.2676	2.64339	173.078	247.123	164.774	55.577	116.003	377.29	337.852	4279.67
U 370	370	NaN	1142.9	2311.78	NaN	124.68	415.6	1153.29	2524.77	955.88	NaN	1916.73	22.6478	338.001	2.85881	164.427	34.5509	12.3891	145.319	68.3448	134.334	79.733	94.5138	106.712	92.6821	42.005	1.18989	169.153	205.363	163.079	25.9329	83.3284	340.86	332.232	3903.3
U 480	480	NaN	1097.25	2289	56.7	122.85	411.6	1165.5	2530.5	959.7	NaN	1831.8	7.76478	331.095	2.60862	155.07	15.0825	3.69164	105.258	49.1315	110.227	52.7329	84.2933	62.7333	83.6801	18.1008	0.87691	154.814	223.936	148.45	9.42794	43.6268	333.703	303.264	3494.4
U 630	630	NaN	1241.79	2321.7	57.51	124.605	417.48	1160.85	2545.35	970.215	NaN	1884.37	1.39658	214.427	0.891352	162.002	4.38802	1.1558	85.6325	39.4678	88.977	29.6686	74.2033	32.243	81.3273	4.05559	0.33348	158.7	197.023	155.722	2.19424	24.5509	215.319	314.423	3242.74
U 880	880	NaN	1042.04	2365.3	58.86	127.53	427.28	1144.5	2463.4	945.03	NaN	2097.23	0.30992	70.2306	0	185.217	1.15744	0.360398	56.3298	10.337	38.9916	11.3564	28.2198	15.0977	66.3806	0.762259	0.198218	150.787	164.022	156.85	0.500757	0	70.2306	307.636	3054.34
U 1300	1300	NaN	1001.82	2365.88	56.6	129.048	425.632	1222.56	2728.12	1026.72	NaN	1757.06	0	7.66925	0	138.138	0.19338	0.191478	22.8172	0	2.69133	0	0.85852	0	12.8295	0	0	71.0116	30.011	105.279	0	0	7.66925	176.291	2148.75
U 2000	2000	NaN	944.772	2355.92	48.08	125.008	420.7	1138.29	2464.1	942.368	NaN	1773.44	0	1.61383	0	64.5487	0	0.181189	3.5791	0	0.458022	0	0	0	0.604726	0	0	9.36011	0	37.4371	0	0	1.61383	46.7972	1891.23
U 3000	3000	NaN	971.292	2402.19	42.966	136.71	425.754	1183.52	2538.9	985.614	NaN	1561.11	0	0	0	0	0	0.13365	1.41596	0	0	0	0	0	0	0	0	1.24512	0	7.06946	0	0	0	8.31457	1570.97

## Sheet: PAC1_StoredUrine_Removal
ID	PAC	pH	DOC	Cl	NO3N	PO4P	SO4	Na	NH4N	K	COD	Acesulfam	Amisulprid	AtenololAcid	Atenolol	Candesartan	Carbamazepin	Citalopram	Clarithromycin	Darunavir	Diclofenac	Emtricitabine	Fexofenadine	Hydrochlorthiazid	Irbesartan	Lidocaine	Metoprolol	N4Acetylsulfamethoxazole	Sucralose	Sulfamethoxazole	Trimethoprim	Venlafaxin	AtenololAtenololAcid	N4AcetylsulfamethoxazoleSulfamethoxazole	OverallMP
U 30	30	NaN	10.3362	-0.0740093	NaN	-0.299401	0.452844	0.118513	-1.05353	-0.803418	NaN	-9.84918	-0.129107	-1.62495	7.60685	0.824452	2.13709	44.6897	-3.26677	12.9609	-4.18158	0.127531	-1.8782	5.99024	-5.46477	11.8074	15.4062	-1.074	-6.7442	0.0616622	0.899026	16.5953	1.11388	-0.524392	-0.563226
U 45	45	NaN	3.17535	1.35672	NaN	-0.449102	2.06213	-0.449102	-0.260288	0.0556676	NaN	-9.27979	-12.527	-4.27239	12.3214	6.5851	3.9612	15.7205	-5.04605	38.4287	2.73442	1.65839	5.65383	-2.74322	-3.02289	4.44424	19.8796	5.81861	11.1463	0.874669	1.42458	-4.45011	0.650553	3.42596	-0.112669
U 67	67	NaN	4.37218	-1.34733	NaN	-0.668663	-1.42368	1.84805	2.16974	1.25365	NaN	-6.9761	0.434446	-1.79227	24.2509	6.16171	8.22026	18.3201	-9.93199	38.0261	1.82097	6.7508	2.93041	3.27707	-3.88351	6.73573	37.6877	5.81833	-3.34757	2.93247	5.35364	-2.28902	5.93403	4.4217	2.29133
U 100	100	NaN	11.8685	-0.0901568	NaN	-0.998004	0.264471	4.0519	4.12783	5.39684	NaN	-9.19656	5.87566	-7.4016	39.4078	-1.16473	11.8824	22.9247	-11.5131	36.9015	-4.2415	4.56562	-2.24225	4.43906	-6.58356	6.98969	55.3133	-7.66325	-13.5211	-2.35405	8.61583	-11.3677	6.4855	-5.09384	0.748564
U 130	130	NaN	10.1899	-1.06977	NaN	-1.29741	-0.790918	1.23503	0.987499	1.24776	NaN	-9.71409	15.5105	-1.30421	54.6857	1.57518	22.133	35.1162	-5.78137	38.7144	4.90689	13.0872	3.49811	8.92574	-4.06078	17.5149	73.9425	1.25521	7.42111	3.56147	19.016	0.592534	15.3065	2.37134	6.59109
U 170	170	NaN	9.46156	-0.78248	NaN	-1.69661	-0.679641	4.2357	5.18512	5.25351	NaN	-17.7549	27.1353	-0.752429	69.1332	0.899373	29.4583	45.6017	-0.554003	30.1974	5.57589	18.112	4.44289	15.5389	-0.796024	23.4135	87.8962	2.3618	-13.2755	1.36158	29.248	-0.197588	19.9808	1.87774	5.61311
U 220	220	NaN	10.4471	-4.72179	NaN	-4.7505	-5.51697	1.21091	3.9515	1.39921	NaN	-4.61274	43.7168	3.54343	85.0736	-1.14814	45.2512	61.3927	2.72987	34.8593	8.6417	28.4902	5.46353	35.1808	0.414259	37.5134	95.8035	7.92075	-12.2627	8.37132	45.6385	10.6529	27.7313	8.13881	15.7555
U 285	285	NaN	12.3021	-2.84431	NaN	-2.84431	-2.84431	2.2979	4.69503	0.773328	NaN	-8.57192	61.8054	2.52166	94.1187	-5.0454	57.796	75.9212	5.7416	56.5372	6.36664	34.069	10.2797	27.8921	-3.18507	51.1398	98.5308	-0.312402	-15.4964	-1.83171	59.9018	15.9091	29.696	-1.04768	16.7457
U 370	370	NaN	16.0075	-3.69261	NaN	-3.69261	-3.69261	4.08433	5.27329	4.12341	NaN	-8.43585	85.2002	10.4501	98.2044	-5.07524	79.054	91.3887	1.0993	58.5832	12.5931	50.2866	20.499	51.9161	-0.527181	72.7323	99.3387	1.96248	4.02057	-0.784313	81.2897	39.595	36.4845	0.633152	24.0675
U 480	480	NaN	19.3623	-2.67106	NaN	-2.17066	-2.69461	3.06886	5.0583	3.74026	NaN	-3.63068	94.9259	12.2799	98.3615	0.904245	90.8564	97.4341	28.3635	70.2264	28.2791	67.1212	29.096	71.7326	9.23677	88.2498	99.5126	10.2729	-4.65975	8.25664	93.1978	68.3748	37.818	9.29713	32.022
U 630	630	NaN	8.73996	-4.13779	NaN	-3.63024	-4.16168	3.45559	4.50115	2.68558	NaN	-6.60521	99.0874	43.1897	99.4401	-3.52581	97.3398	99.1966	41.7204	76.0826	42.1056	81.5017	37.5833	85.4714	11.7887	97.3673	99.8147	8.02058	7.91819	3.76225	98.4169	82.2029	59.8777	5.95974	36.9177
U 880	880	NaN	23.4197	-6.09343	NaN	-6.06287	-6.60679	4.81537	7.57583	5.21169	NaN	-18.6472	99.7975	81.3931	100	-18.3608	99.2983	99.7495	61.6632	93.7358	74.6295	92.9193	76.2627	93.197	28.0006	99.5052	99.8898	12.6071	23.3418	3.06546	99.6387	100	86.9133	7.98939	40.5826
U 1300	1300	NaN	26.3755	-6.11945	NaN	-7.32535	-6.19561	-1.67665	-2.35619	-2.98238	NaN	0.597388	100	97.9681	100	11.7242	99.8828	99.8669	84.4711	100	98.2488	100	99.2778	100	86.0845	100	100	58.8431	85.9739	34.9366	100	100	98.5709	47.2734	58.1994
U 2000	2000	NaN	30.568	-5.6727	NaN	-3.9654	-4.96507	5.3315	7.54956	5.47869	NaN	-0.329427	100	99.5724	100	58.7508	100	99.8741	97.5641	100	99.702	100	100	100	99.3441	100	100	94.5751	100	76.8635	100	100	99.6993	86.0035	63.2092
U 3000	3000	NaN	28.6191	-7.7481	NaN	-13.6976	-6.22605	1.57036	4.74315	1.14103	NaN	11.683	100	100	100	100	100	99.9071	99.0363	100	100	100	100	100	100	100	100	99.2784	100	95.631	100	100	100	97.5132	69.4392

## Sheet: PAC2_OrganicsDeplUrine_Conc
ID	PAC	pH	DOC	Cl	NO3N	PO4P	SO4	Na	NH4N	K	COD	Acesulfam	Amisulprid	AtenololAcid	Atenolol	Candesartan	Carbamazepin	Citalopram	Clarithromycin	Darunavir	Diclofenac	Emtricitabine	Fexofenadine	Hydrochlorthiazid	Irbesartan	Lidocaine	Metoprolol	N4Acetylsulfamethoxazole	Sucralose	Sulfamethoxazole	Trimethoprim	Venlafaxin	AtenololAtenololAcid	N4AcetylsulfamethoxazoleSulfamethoxazole	OverallMP
M before	NaN	8.755	190	2140	NaN	232	758	1150	2740	750	NaN	1932.57	70.109	141.391	84.9152	63.7954	81.2693	57.0853	56.811	51.3326	65.475	118.855	59.6428	66.3654	57.2994	79.1197	76.8529	70.4124	130.82	72.7097	68.847	80.4953	226.306	143.122	3486.17
M0	NaN	NaN	NaN	NaN	NaN	NaN	NaN	NaN	NaN	NaN	NaN	NaN	NaN	NaN	NaN	NaN	NaN	NaN	NaN	NaN	NaN	NaN	NaN	NaN	NaN	NaN	NaN	NaN	NaN	NaN	NaN	NaN	NaN	NaN	NaN
M3	3	8.75	177.053	2100.63	NaN	226.068	742.223	1165.35	2790.84	766.23	NaN	2133.57	76.4461	159.887	91.9213	71.5832	85.7151	36.8404	61.3674	54.0317	71.3045	133.149	65.3038	64.2018	33.9963	75.5436	81.1259	78.2454	155.593	84.8141	74.3597	74.6149	251.808	163.059	3763.61
M10	10	8.75	167.167	2157.16	NaN	234.234	765.765	1171.17	2792.79	790.79	NaN	2050.99	67.9682	151.194	73.7808	69.4991	79.2699	33.6905	60.6812	52.8285	68.4024	122.809	62.9704	58.4046	33.1063	69.7925	60.2997	73.32	147.215	77.5287	68.7975	68.0614	224.975	150.849	3550.61
M30	30	8.73	172.516	2076.21	NaN	224.672	732.19	1158.46	2607.8	730.184	NaN	2137.62	62.3583	154.783	53.2041	70.1404	73.3547	32.2595	61.5326	51.1978	68.5231	116.21	65.0702	54.6725	33.5673	67.512	34.9328	78.4768	141.037	82.7259	61.5469	71.1349	207.987	161.203	3571.86
M100	100	8.72	159.58	2176.55	NaN	235.33	764.57	1146.35	2636.1	736.29	NaN	2357.55	25.7389	141.79	6.7143	79.1493	33.4886	12.2294	64.614	49.1272	67.299	70.3417	66.6991	22.0042	34.8531	33.5223	1.53765	83.6449	160.117	88.4587	23.2119	56.5215	148.504	172.104	3478.61
M300	300	8.75	140.08	2235.1	NaN	242.05	790.01	1133	2636.8	760.14	NaN	2110.53	0.186379	15.3539	0	72.2375	0	0.199078	56.6977	7.15821	16.4339	6.01023	23.7702	1.37443	25.7833	0.463984	0	53.7935	69.9356	63.0753	0	1.94175	15.3539	116.869	2524.94
M1000	1000	8.75	91.96	2008.6	NaN	203.5	688.6	1204.5	2893	822.8	NaN	860.766	0	0.415085	0	35.0989	0	0	5.89889	0	0	0	0.117535	0	0.274868	0	0	0.809105	0	1.46003	0	0	0.415085	2.26913	904.84
M3000	3000	8.75	62.01	1963	NaN	201.5	661.7	1185.6	2756	832	NaN	73.707	0	0	0	0	0	0	0	0	0	0	0	0	0	0	0	0	0	0	0	0	0	0	73.707

## Sheet: PAC2_OrgDeplUrine_Removal
ID	PAC	pH	DOC	Cl	NO3N	PO4P	SO4	Na	NH4N	K	COD	Acesulfam	Amisulprid	AtenololAcid	Atenolol	Candesartan	Carbamazepin	Citalopram	Clarithromycin	Darunavir	Diclofenac	Emtricitabine	Fexofenadine	Hydrochlorthiazid	Irbesartan	Lidocaine	Metoprolol	N4Acetylsulfamethoxazole	Sucralose	Sulfamethoxazole	Trimethoprim	Venlafaxin	AtenololAtenololAcid	N4AcetylsulfamethoxazoleSulfamethoxazole	OverallMP
M3	3	8.75	0	0	NaN	0	0	0	0	0	NaN	0	0	0	0	0	0	0	0	0	0	0	0	0	0	0	0	0	0	0	0	0	0	0	0
M10	10	8.75	5.58369	-2.69086	NaN	-3.61228	-3.17188	-0.499464	-0.069979	-3.20533	NaN	3.87047	11.09	5.4364	19.7349	2.91134	7.51938	8.55018	1.11821	2.2268	4.07001	7.76557	3.57317	9.02969	2.61791	7.61302	25.6714	6.29471	5.38405	8.58982	7.48003	8.78307	10.656	7.48849	5.6595
M30	30	8.73	2.56256	1.16251	NaN	0.617425	1.3517	0.590767	6.5585	4.70431	NaN	-0.190081	18.4284	3.19205	42.12	2.01557	14.4203	12.4346	-0.2692	5.24496	3.90078	12.7216	0.357787	14.8428	1.2618	10.6318	56.94	-0.295838	9.35508	2.46209	17.2308	4.6639	17.4025	1.13868	5.09479
M100	100	8.72	9.86885	-3.61415	NaN	-4.09709	-3.01088	1.63037	5.54447	3.90742	NaN	-10.4979	66.3307	11.3184	92.6956	-10.5696	60.9303	66.8044	-5.29043	9.07698	5.61758	47.1706	-2.13669	65.7265	-2.52026	55.6253	98.1046	-6.90078	-2.90802	-4.29715	68.7843	24.2491	41.0248	-5.54653	7.5725
M300	300	8.75	20.8825	-6.40141	NaN	-7.06965	-6.43842	2.77595	5.51938	0.794775	NaN	1.07992	99.7562	90.397	100	-0.91405	100	99.4596	7.60941	86.7518	76.9526	95.4861	63.6005	97.8592	24.1584	99.3858	100	31.2502	55.0521	25.6311	100	97.3976	93.9025	28.3275	32.9117
M1000	1000	8.75	48.0608	4.38107	NaN	9.98276	7.2246	-3.35955	-3.66066	-7.38293	NaN	59.656	100	99.7404	100	50.9677	100	100	90.3876	100	100	100	99.82	100	99.1915	100	100	98.9659	100	98.2786	100	100	99.8352	98.6084	75.9582
M3000	3000	8.75	64.9766	6.55184	NaN	10.8674	10.8488	-1.73772	1.24826	-8.58361	NaN	96.5454	100	100	100	100	100	100	100	100	100	100	100	100	100	100	100	100	100	100	100	100	100	100	98.0416

## Sheet: PAC2_StoredUrine_Conc
ID	PAC	pH	DOC	Cl	NO3N	PO4P	SO4	Na	NH4N	K	COD	Acesulfam	Amisulprid	AtenololAcid	Atenolol	Candesartan	Carbamazepin	Citalopram	Clarithromycin	Darunavir	Diclofenac	Emtricitabine	Fexofenadine	Hydrochlorthiazid	Irbesartan	Lidocaine	Metoprolol	N4Acetylsulfamethoxazole	Sucralose	Sulfamethoxazole	Trimethoprim	Venlafaxin	AtenololAtenololAcid	N4AcetylsulfamethoxazoleSulfamethoxazole	OverallMP	OMP_NoACS
U before	NaN	8.56	1338	2455	0	200	571	1480	3455	1030	NaN	1510.8	69.8	94.1	62.3	63.1	75.3	61	52.7	47.3	41.4	215.1	66.6	59.8	55.9	65.1	119.6	53.7	109.3	67.3	62.3	75.6	156.4	121	3028.1	1517.3
U0	0	8.64	1235	2490	0	200	585	1450	3335	1005	NaN	1704.6	87.9	109.8	72.9	77.7	85.3	68.6	62.6	64.7	46	244.9	81.2	64.9	37.7	75	144.1	64.5	113.1	76.2	76.6	82.6	182.7	140.7	3440.9	1736.3
U3	3	8.65	1346.4	2460.74	0	200.06	578.173	1390.42	3120.94	950.285	NaN	1944.28	104.631	122.037	81.6245	83.425	98.6296	80.7242	67.5203	68.1204	54.0162	280.284	87.1261	69.1207	43.413	91.9276	157.247	74.0222	131.84	86.5259	80.3241	104.531	203.661	160.548	3911.37	1967.09
U10	10	8.66	1256.26	2477.47	0	209.209	582.582	1426.42	3273.27	946.946	NaN	2531.13	129.429	168.168	105.105	115.916	123.323	101.602	86.6866	85.6856	70.6706	353.853	113.413	102.202	57.3573	118.118	202.502	101.001	185.385	122.122	99.1991	131.431	273.273	223.123	5104.3	2573.17
U30	30	8.65	1290.86	2507.5	0	200.6	588.761	1384.14	3119.33	947.835	NaN	1419.14	65.195	91.3733	54.3626	59.7788	64.5932	56.9704	47.0407	52.3566	38.4149	195.986	57.4719	48.2443	33.3999	60.4809	94.7835	54.3626	94.9841	60.6815	55.0647	70.5109	145.736	115.044	2775.2	1356.06
U100	100	8.65	1229.17	2494.7	0	202	584.79	1378.65	3075.45	944.35	NaN	2338.76	89.89	135.744	56.56	99.99	86.153	49.793	84.032	81.305	57.772	279.972	91.607	69.993	49.692	74.841	62.115	83.931	136.855	95.647	70.498	98.576	192.304	179.578	4193.72	1854.97
U300	300	8.65	1248.36	2497.75	0	200.85	582.98	1431.7	3306.3	1009.4	NaN	2325.64	30.385	120.201	4.017	103	26.471	14.729	81.782	66.744	52.942	167.684	88.477	31.415	50.367	23.999	1.545	86.829	142.14	108.871	19.261	66.126	124.218	195.7	3612.62	1286.98
U1000	1000	8.59	1009.8	2486	0	195.8	575.3	1441	3289	1008.7	NaN	1319.45	0	2.09	0	58.52	0	0.55	23.21	0.55	0.77	0	2.2	0	9.57	0	0	20.35	14.3	30.91	0	0	2.09	51.26	1482.47	163.02
U3000	3000	8.61	919.1	2600	0	205.4	596.7	1391	3055	963.3	NaN	1285.7	0	0	0	0	0	0	0.65	0	0	0	0	0	0.26	0	0	0	0	0	0	0	0	0	1286.61	0.91

[truncated: 8 more sheets: PAC2_StoredUrine_Removal, PAC1_Removal_Corrections, LC-MS_Overview, LC-MS_LOQ, LC-MS_RelativeRecovery, LC-MS_RelStdDev, SEC, UV-VIS]
